# Supplementary material for: Identification and Pathogenicity of Pestalotiod Fungi Associated with Woody Oil Plants in Sichuan Province, China
Source: J Fungi (Basel). 2022 Nov 8;8(11):1175. doi: 10.3390/jof8111175 (PMC9696782; doi:10.3390/jof8111175)
Supplement: Supplementary file 1 [file jof-08-01175-s001.zip › Dataset.xlsx]

## Sheet: Neopestalotiopsis and pestaloti
Species	Culture accession No	Host/Substrate	Location	GenBank accession			Ref.
				ITS	tub2	tef1-α
Neopestalotiopsis acrostichi	MFLUCC 17-1754*	Acrostichum aureum	Thailand	MK764272	MK764338	MK764316	(Norphanphoun C 2019)
N. acrostichi	MFLUCC 17-1755	Acrostichum aureum	Thailand	MK764273	MK764339	MK764317	(Norphanphoun C 2019)
N. alpapicalis	MFLUCC 17-2544*	Rhizophora mucronata	Thailand	MK357772	MK463545	MK463547	(Kumar et al. 2019)
N. alpapicalis	MFLUCC 17-2545	symptomatic leaves R. apiculate	Thailand	MK357773	MK463546	MK463548	(Kumar et al. 2019)
N. aotearoa	CBS 367.54*	Canvas	New Zealand	KM199369	KM199454	KM199526	(Maharachchikumbura et al. 2012)
N. aotearoa	HNPeHNLD2001	Hevea brasiliensis	China	MT764947	MT796262	MT800516	(Yang et al. 2021b)
N. asiatica	MFLUCC 12-0286*	Prunus dulcis	China	JX398983	JX399018	JX399049	(MaharachchikumburaHyde et al. 2014)
N. australis	CBS 114159*	Telopea sp.	Australia	KM199348	KM199432	KM199537	(MaharachchikumburaHyde et al. 2014)
N. brachiata	MFLUCC 17-1555*	Rhizophora apiculata	Thailand	MK764274	MK764340	MK764318	(Norphanphoun C 2019)
N. brasiliensis	COAD 2166*	Psidium guajava	Brazil	MG686469	MG692400	MG692402	(Bezerra et al. 2018)
N. camelliae-oleiferae	CSUFTCC81*	Camellia oleifera	China	OK493585	OK562360	OK507955	(LiYang et al. 2021)
N. cavernicola	KUMCC 20-0269*	Cave	China	MW545802	MW557596	MW550735	(Liu et al. 2021)
N. chiangmaiensis	MFLUCC 18-0113*	Pandanus sp.	Thailand	MW248391	MH412725	MH388404	(Tibpromma et al. 2018)
N. chrysea	MFLUCC 12-0261*	Dead leaves	China	JX398985	JX399020	JX399051	(Maharachchikumbura et al. 2012)
N. clavispora	MFLUCC 12-0281*	Magnolia sp.	China	JX398979	JX399014	JX399045	(Maharachchikumbura et al. 2012)
N. clavispora	CBS 447.73	Unknown	Unknown	KM199374	KM199443	KM199539	(MaharachchikumburaHyde et al. 2014)
N. cocoes	MFLUCC 15-0152*	Cocos nucifera	Thailand	KX789687	N/A	KX789689	(Norphanphoun C 2019)
N. coffea-arabicae	HGUP4015*	Coffea arabica	China	KF412647	KF412641	KF412644	(Song et al. 2013)
N. cubana	CBS 600.96*	Leaf litter	Cuba	KM199347	KM199438	KM199521	(LiYang et al. 2021)
N. dendrobii	MFLUCC 14-0106*	Dendrobium cariniferum	Thailand	MK993571	MK975835	MK975829	(Ma et al. 2019)
N. dendrobii	MFLUCC 14-0132	Dendrobium cariniferum	Thailand	MK993572	N/A	MK975830	(Ma et al. 2019)
N. drenthii	BRIP 72264a*	Macadamia integrifolia	Australia	MZ303787	MZ312680	MZ344172	(Prasannath et al. 2021b)
N. egyptiaca	COAD 2167	Unknown	Unknown	MG686470	MG692401	MG692403	(Silvério et al. 2016)
N. ellipsospora	MFLUCC 12-0284	Dead plant material	China	JX398981	JX399015	JX399046	(Maharachchikumbura et al. 2012)
N. ellipsospora	MFLUCC 12-0283*	Dead plant material	China	JX398980	JX399016	JX399047	(Maharachchikumbura et al. 2012)
N. eucalypticola	CBS 264.37*	Eucalyptus globulus	Unknown	KM199376	KM199431	KM199551	(MaharachchikumburaHyde et al. 2014)
N. eucalyptorum	CBS 147684*	Eucalyptus globulus	Portugal	MW794108	MW802841	MW805397	(Diogo et al. 2021)
N. foedans	CGMCC3.9178	Neodypsis decaryi	China	JX398989	JX399024	JX399055	(Maharachchikumbura et al. 2012)
N. foedans	CGMCC3.9123*	Mangrove plant	China	JX398987	JX399022	JX399053	(Maharachchikumbura et al. 2012)
N. formicarum	CBS 362.72*	Dead ant	Cuba	KM199358	KM199455	KM199517	(MaharachchikumburaHyde et al. 2014)
N. formicarum	CBS 115.83	Plant debris	Cuba	KM199344	KM199444	KM199519	(MaharachchikumburaHyde et al. 2014)
N. guajavae	FMBCC 11.1*	Guava	Pakistan	MF783085	MH460871	MH460868	(Ul Haq et al. 2021)
N. guajavicola	FMBCC 11.4*	Guava	Pakistan	MH209245	MH460873	MH460870	(Ul Haq et al. 2021)
N. hadrolaeliae	EHJ6a	Cattleya jongheana	Brazil	MK454709	MK465120	MK465122	(Freitas et al. 2019)
N. hispanica	CBS 147686*	Eucalyptus globulus	Portugal	MW794107	MW802840	MW805399	(Diogo et al. 2021)
N. honoluluana	CBS 111535	Telopea sp.	USA	KM199363	KM199461	KM199546	(MaharachchikumburaHyde et al. 2014)
N. honoluluana	CBS 114495*	Telopea sp.	USA	KM199364	KM199457	KM199548	(MaharachchikumburaHyde et al. 2014)
N. hydeana	MFLUCC 20-0132*	Artocarpus heterophyllus	Thailand	MW266069	MW251119	MW251129	(Huanaluek et al. 2021a)
N. iberica	CBS 147688*	Eucalyptus globulus	Portugal	MW794111	MW802844	MW805402	(Diogo et al. 2021)
N. iranensis	CBS 137768*	Fragaria ananassa	Iran	KM074048	KM074057	KM074051	(Ayoubi et al. 2016)
N. javaensis	CBS_257.31*	Cocos nucifera	Indonesia	KM199357	KM199437	KM199543	(MaharachchikumburaHyde et al. 2014)
N. javaensis	MFLUCC 12-0594	vitis vinifera	France	KX816905	KX816933	KX816874	(MaharachchikumburaHyde et al. 2014)
N. keteleeria	MFLUCC 13-0915*	Keteleeria pubescens	China	KJ503820	KJ503821	KJ503822	(Song et al. 2014)
N. longiappendiculata	CBS 147690*	Eucalyptus globulus	Portugal	MW794112	MW802845	MW805404	(Diogo et al. 2021)
N. lusitanica	CBS 147692*	Eucalyptus globulus	Portugal	MW794110	MW802843	MW805406	(Diogo et al. 2021)
N. macadamiae	BRIP 63737c*	Macadamia integrifolia	Australia	KX186604	KX186654	KX186627	(Akinsanmi et al. 2017)
N. macadamiae	BRIP 63757a	Macadamia integrifolia	Australia	KX186592	KX186674	KX186647	(Akinsanmi et al. 2017)
N. maddoxii	BRIP 72266a*	Macadamia integrifolia	Australia	MZ303782	MZ312675	MZ344167	(Akinsanmi et al. 2017)
N. magna	MFLUCC 12-0652*	Pteridium sp.	France	KF582795	KF582793	KF582791	(MaharachchikumburaGuo et al. 2014)
N. mesopotamica	CBS 336.86*	Pinus brutia	Iraq	KM199362	KM199441	KM199555	(MaharachchikumburaHyde et al. 2014)
N. mesopotamica	CBS 299.74	Eucalyptus sp.	Turkey	KM199361	KM199435	KM199541	(MaharachchikumburaHyde et al. 2014)
N. mianyangensis	CGMCC 3.23555*	Paeonia suffruticosa	China	OP546681		N/A	This study
N. mianyangensis	UESTCC 22.0006	Paeonia suffruticosa	China	OP082291	OP235979	OP204793	This study
N. musae	MFLUCC 15-0776*	Musa sp.	Thailand	KX789683	KX789686	KX789685	(Norphanphoun C 2019)
N. natalensis	CBS 138.41*	Acacia mollissima	South Africa	KM199377	KM199466	KM199552	(MaharachchikumburaHyde et al. 2014)
N. nebuloides	BRIP 66617*	Sporobolus elongatus	Australia	MK966338	MK977632	MK977633	(Crous et al. 2020)
N. olumideae	BRIP_72273a*	Macadamia integrifolia	Australia	MZ303790	MZ312683	MZ344175	(Prasannath et al. 2021a)
N. paeoniae	CBS 318.74	Paeoniae	Unknown	MH554031	MH554707		(Liu et al. 2019)
N. paeonia-suffruticosa	CGMCC 3.23554*	Paeonia suffruticosa	China	OP082292	OP235980	OP204794	This study
N. paeonia-suffruticosa	UESTCC 22.0033	Paeonia suffruticosa	China	OP082293	OP235981	OP204795	This study
N. pandanicola	KUMCC 17-0175	Pandanus sp.	China	N/A	MH412720	MH388389	(Tibpromma et al. 2018)
N. pernambucana	URM7148-01*	Vismia guianensis	Brazil	KJ792466	N/A	KU306739	(Silvério et al. 2016)
N. perukae	FMBCC 11.3*	Guava	Pakistan	MH209077	MH460876	MH523647	(Ul Haq et al. 2021)
N. petila	MFLUCC 17-1737*	Rhizophora mucronata	Thailand	MK764275	MK764341	MK764319	(Norphanphoun C 2019)
N. petila	MFLUCC 17-1738	Rhizophora mucronata	Thailand	MK764276	MK764342	MK764320	(Norphanphoun C 2019)
N. phangngaensis	MFLUCC 18-0119*	Pandanus sp.	Thailand	MH388354	MH412721	MH388390	(Liu et al. 2021)
N. phangngaensis	MFLU 19-2741	Ficus septica	China, Taiwan	N/A	MW148259	MW192200	(Yang et al. 2021a)
N. piceana	CBS 394.48*	Picea sp.	UK	KM199368	KM199453	KM199527	(MaharachchikumburaHyde et al. 2014)
N. piceana	CBS 254.32	Cocos nucifera	Indonesia	KM199372	KM199452	KM199529	(MaharachchikumburaHyde et al. 2014)
N. protearum	CBS 114178*	Leucospermum cuneiforme cv.“Sunbird”	Zimbabwe	JN712498	KM199463	KM199542	(Tibpromma et al. 2018)
N. protearum	CBS 111506	Leucospermum cuneiforme	Italy	MH553959	MH554618	MH554377	(Liu et al. 2019)
N. psidii	FMBCC_11.2*	Guava	Pakistan	MF783082	MH477870	MH460874	(Ul Haq et al. 2021)
N. rhapidis	GUCC 21501*	Rhododendron simsii	China	MW931620	MW980441	MW980442	(Yang et al. 2021a)
N. rhizophorae	MFLUCC 17-1551	Rhizophora mucronata	Thailand	MK764277	MK764343	MK764321	(Norphanphoun C 2019)
N. rhizophorae	MFLUCC 17-1550*	Rhizophora mucronata	Thailand	MK764278	MK764344	MK764322	(Norphanphoun C 2019)
N. rhododendri	GUCC 21504*	Rhododendron simsii	China	MW979577	MW980443	MW980444	(Yang et al. 2021a)
N. rhododendri	GUCC 21505	Rhododendron simsii	China	MW979576	MW980445	MW980446	(Yang et al. 2021a)
N. rosae	CBS 101057*	Rosa sp.	New Zealand	KM199359	KM199429	KM199523	(MaharachchikumburaHyde et al. 2014)
N. rosae	CBS 124745	Paeonia suffruticosa	USA	KM199360	KM199430	KM199524	(MaharachchikumburaHyde et al. 2014)
N. rosicola	CFCC 51992*	Rosa chinensis	China	KY885239	KY885245	KY885243	(Ariyawansa et al. 2018)
N. rosicola	CFCC 51993	Rosa chinensis	China	KY885240	KY885246	KY885244	(Ariyawansa et al. 2018)
N. samarangensis	CBS 115451	Unidentified tree	China	KM199365	KM199447	KM199556	(MaharachchikumburaHyde et al. 2014)
N. samarangensis	SS010	Syzygium samarangense	Thailand	JQ968609	JQ968610	JQ968611	(Yang et al. 2021a)
N. saprophytica	CBS 115452	Litsea rotundifolia	Lauraceae	KM199345	KM199433	KM199538	(MaharachchikumburaHyde et al. 2014)
N. saprophytica	GUCC 21506	Erythropalum scandens	China	MW979578	MW980447	MW980449	(Yang et al. 2021a)
N. saprophytica	GUCC 21507	Erythropalum scandens	China	MW979579	MW980448	MW980450	(Yang et al. 2021a)
N. sichuanensis	CFCC 54338*	Castanea mollissima	China	MW166231	MW218524	MW199750	(Jiang et al. 2018)
N. sichuanensis	SM15 1C	Castanea mollissima	China	MW166232	MW218525	MW199751	(Jiang et al. 2018)
N. sonneratae	MFLUCC 17-1744	Sonneronata alba	China	MK764279	MK764345	MK764323	(Norphanphoun C 2019)
N. sonneratae	MFLUCC 17-1745*	Sonneronata alba	China	MK764280	MK764346	MK764324	(Norphanphoun C 2019)
Neopestalotiopsis sp. nov.	GUCC 210001	Unknown	China	MW930715	MZ683390	MZ683389	(Yang et al. 2021a)
Neopestalotiopsis sp. nov.	GUCC 210002	Unknown	China	MW930716	MZ683391	MZ203452	(Yang et al. 2021a)
Neopestalotiopsis sp. nov.	GUCC 210003	Unknown	China	MW930717	MZ683392	MZ540914	(Yang et al. 2021a)
Neopestalotiopsis sp.1	CFCC 54337	Castanea mollissima	China	MW166233	MW218526	MW199752	(Jiang et al. 2021)
Neopestalotiopsis sp.1	ZX121	Castanea mollissima	China	MW166234	MW218527	MW199753	(Jiang et al. 2021)
Neopestalotiopsis sp.2	CFCC 54340	Castanea mollissima	China	MW166235	MW218528	MW199754	(Jiang et al. 2021)
Neopestalotiopsis sp.2	ZX22B	Castanea mollissima	China	MW166236	MW218529	MW199755	(Jiang et al. 2021)
N. steyaertii	IMI 192475*	Eucalyptus viminalis	Australia	KF582796	KF582794	KF582792	(MaharachchikumburaHyde et al. 2014)
N. surinamensis	CBS_450.74*	Soil under Elaeis guineensis	Suriname	KM199351	KM199465	KM199518	(MaharachchikumburaHyde et al. 2014)
N. surinamensis	CBS 111494	Protea eximia	Zimbabwe	JX556232	KM199462	KM199530	(MaharachchikumburaHyde et al. 2014)
N. terricola	CGMCC 3.23553 *	Paeonia suffruticosa	China	OP082294	OP235982	OP204796	This study
N. terricola	UESTCC 22.0034	Paeonia suffruticosa	China	OP082295	OP235983	OP204797	This study
N. thailandica	MFLUCC 17-1730*	Rhizophora mucronata	Thailand	MK764281	MK764347	MK764325	(Norphanphoun C 2019)
N. thailandica	MFLUCC 17-1731	Rhizophora mucronata	Thailand	MK764282	MK764348	MK764326	(Norphanphoun C 2019)
N. umbrinospora	MFLUCC 12-0285*	Unidentified plant	China	JX398984	JX399019	JX399050	(Maharachchikumbura et al. 2012)
N. vaccinii	MUM 21.36*	Vaccinium corymbosum	Portugal	MW969747	MW934610	MW959099	(Santos et al. 2021)
N. vacciniicola	MUM 21.35*	Vaccinium corymbosum	Portugal	MW969751	MW934614	MW959103	(Santos et al. 2021)
N. vheenae	BRIP 72293a*	Macadamia integrifolia	Australia	MZ303792	MZ312685	MZ344177	(Prasannath et al. 2021b)
N. vitis	MFLUCC 17-1108	vitis vinifera	China	MG807045	MG859849	MG859769	(Jayawardena et al. 2016)
N. zakeelii	MZ344177	Macadamia integrifolia	Australia	MZ303789	MZ312682	MZ344174	(Prasannath et al. 2021b)
N. zimbabwana	CBS 111495*	Leucospermum cunciforme	Zimbabwe	N/A	KM199456	KM199545	(MaharachchikumburaHyde et al. 2014)
Pestalotiopsis abietis	CFCC 53011 *	Abies fargesii	China	MK397013	MK622280	MK622277	(Gu et al. 2021)
P. abietis	CFCC 53012	Abies fargesii	China	MK397014	MK622281	MK622278	(Gu et al. 2021)
P. abietis	CFCC 53013	Abies fargesii	China	MK397015	MK622282	MK622279	(Gu et al. 2021)
P. adusta	ICMP 6088 *	Refrigerator door	Fiji	JX399006	JX399037	JX399070	(Maharachchikumbura et al. 2012)
P. adusta	MFLUCC 10-146	Syzygium sp.	Thailand	JX399007	JX399038	JX399071	(Maharachchikumbura et al. 2012)
P. aggestorum	LC6301 *	Camellia sinensis	China	KX895015	KX895348	KX895234	(Liu et al. 2017b)
P. aggestorum	LC8186	Camellia sinensis	China	KY464140	KY464160	KY464150	(Liu et al. 2017b)
P. anacardiacearum	IFRDCC 2397 *	Mangifera indica	China	KC247154	KC247155	KC247156	(MaharachchikumburaHyde et al. 2014)
P. arceuthobii	CBS 434.65 *	Arceuthobium campylopodum	USA	KM199341	KM199427	KM199516	(MaharachchikumburaHyde et al. 2014)
P. arenga	CBS 331.92 *	Arenga undulatifolia	Singapore	KM199340	KM199426	KM199515	(MaharachchikumburaHyde et al. 2014)
P. australasia	CBS 114126 *	Knightia sp.	New Zealand	KM199297	KM199409	KM199499	(MaharachchikumburaHyde et al. 2014)
P. australasia	CBS 114141	Protea sp.	New South Wales	KM199298	KM199410	KM199501	(MaharachchikumburaHyde et al. 2014)
P. australis	CBS 111503	Protea neriifolia × susannae cv. “Pink Ice”	South Africa	KM199331	KM199382	KM199557	(MaharachchikumburaHyde et al. 2014)
P. australis	CBS 114193 *	Grevillea sp.	New South Wales	KM199332	KM199383	KM199475	(MaharachchikumburaHyde et al. 2014)
P. biciliata	CBS 124463 *	Platanus × hispanica	Slovakia	KM199308	KM199399	KM199505	(MaharachchikumburaHyde et al. 2014)
P. biciliata	CBS 236.38	Paeonia sp.	Italy	KM199309	KM199401	KM199506	(MaharachchikumburaHyde et al. 2014)
P. brachiata	LC2998 *	Camellia sp.	China	KX894933	KX895265	KX895150	(Liu et al. 2017b)
P. brachiata	LC8188	Camellia sp.	China	KY464142	KY464162	KY464152	(Liu et al. 2017b)
P. brachiata	LC8189	Camellia sp.	China	KY464143	KY464163	KY464153	(Liu et al. 2017b)
P. brassicae	CBS 170.26 *	Brassica napus	New Zealand	KM199379	N/A	KM199558	(MaharachchikumburaHyde et al. 2014)
P. camelliae	MFLUCC 12-0277 *	Camellia japonica	China	JX399010	JX399041	JX399074	(Maharachchikumbura et al. 2012)
P. camelliae-oleiferae	CSUFTCC08 *	Camellia oleifera	China	OK493593	OK562368	OK507963	(LiYang et al. 2021)
P. camelliae-oleiferae	CSUFTCC09	Camellia oleifera	China	OK493594	OK562369	OK507964	(LiYang et al. 2021)
P. camelliae-oleiferae	CSUFTCC10	Camellia oleifera	China	OK493595	OK562370	OK507965	(LiYang et al. 2021)
P. chamaeropis	CBS 186.71 *	Chamaerops humilis	Italy	KM199326	KM199391	KM199473	(Maharachchikumbura et al. 2012)
P. chamaeropis	LC3619	Camellia sp.	China	KX894991	KX895322	KX895208	(Liu et al. 2017b)
P. clavata	MFLUCC 12-0268 *	Buxus sp.	China	JX398990	JX399025	JX399056	(Maharachchikumbura et al. 2012)
P. colombiensis	CBS 118553 *	Eucalyptus eurograndis	Colombia	KM199307	KM199421	KM199488	(MaharachchikumburaHyde et al. 2014)
P. digitalis	MFLU 14-0208 *	Digitalis purpurea	New Zealand	KP781879	KP781883	N/A	(Liu et al. 2015)
P. dilucida	LC3232 *	Camellia sinensis	China	KX894961	KX895293	KX895178	(Liu et al. 2017b)
P. dilucida	LC8184	Camellia sinensis	China	KY464138	KY464158	KY464148	(Liu et al. 2017b)
P. diploclisiae	CBS 115449	Psychotria tutcheri	China	KM199314	KM199416	KM199485	(MaharachchikumburaHyde et al. 2014)
P. diploclisiae	CBS 115587 *	Diploclisia glaucescens	China	KM199320	KM199419	KM199486	(MaharachchikumburaHyde et al. 2014)
P. disseminata	CBS 118552	Eucalyptus botryoides	New Zealand	MH553986	MH554652	MH554410	(Liu et al. 2017b)
P. disseminata	CBS 143904	Persea americana	New Zealand	MH554152	MH554825	MH554587	(Liu et al. 2017b)
P. disseminata	MEAN 1165	Pinus pinea	Portugal	MT374687	MT374712	MT374699	(Silva et al. 2020)
P. disseminata	MEAN 1166	Pinus pinea	Portugal	MT374688	MT374713	MT374700	(Silva et al. 2020)
P. diversiseta	MFLUCC 12-0287 *	Rhododendron sp.	China	JX399009	JX399040	JX399073	(Maharachchikumbura et al. 2012)
P. doitungensis	MFLUCC 14-0115 *	Dendrobium sp.	Thailand	MK993574	MK975837	MK975832	(Ma et al. 2019)
P. dracaenicla	MFLUCC 18-0913 *	Dracaena sp.	Thailand	MN962731	MN962733	MN962732	(Ma et al. 2019)
P. dracontomelonis	MFLU 14-0207 *	Dracontomelon dao	Thailand	N/A	N/A	KP781880	(Liu et al. 2015)
P. ericacearum	IFRDCC 2439 *	Rhododendron delavayi	China	KC537807	KC537821	KC537814	(Hyde 2013)
P. etonensis	BRIP 66615 *	Sporobolus jacquemontii	Australia	MK966339	MK977634	MK977635	(Crous et al. 2020)
P. formosana	NTUCC 17-009 *	On dead grass	China	MH809381	MH809385	MH809389	(Ariyawansa et al. 2018)
P. furcata	MFLUCC 12-0054 *	Camellia sinensis	Thailand	JQ683724	JQ683708	JQ683740	(MaharachchikumburaChukeatirote et al. 2013)
P. furcata	LC6691	Camellia sinensis	China	KX895030	KX895363	KX895248	(Liu et al. 2017b)
P. gaultheria	IFRD 411-014 *	Gaultheria forrestii	China	KC537805	KC537819	KC537812	(MaharachchikumburaHyde et al. 2014)
P. gibbosa	NOF 3175 *	Gaultheria shallon	Canada	LC311589	LC311590	LC311591	(Watanabe et al. 2018)
P. grevilleae	CBS 114127 *	Grevillea sp.	Australia	KM199300	KM199407	KM199504	(MaharachchikumburaHyde et al. 2014)
P. hawaiiensis	CBS 114491 *	Leucospermum sp.	Hawaii	KM199339	KM199428	KM199514	(MaharachchikumburaHyde et al. 2014)
P. hispanica	CBS 115391 *	Protea cv. ‘Susara’	Spain	MH553981	MH554640	MH554399	(MaharachchikumburaHyde et al. 2014)
P. hollandica	CBS 265.33 *	Sciadopitys verticillata	Netherlands	KM199328	KM199388	KM199481	(MaharachchikumburaHyde et al. 2014)
P. humus	CBS 336.97 *	Soil	Papua New Guinea	KM199317	KM199420	KM199484	(MaharachchikumburaHyde et al. 2014)
P. hunanensis	CSUFTCC15 *	Camellia oleifera	China	OK493599	OK562374	OK507969	(LiYang et al. 2021)
P. hunanensis	CSUFTCC18	Camellia oleifera	China	OK493600	OK562375	OK507970	(LiYang et al. 2021)
P. hunanensis	CSUFTCC19	Camellia oleifera	China	OK493601	OK562376	OK507971	(LiYang et al. 2021)
P. hydei	MFLUCC 20-0135 *	Litsea Petiolata	Thailand	MW266063	MW251112	MW251113	(Huanaluek et al. 2021b)
P. inflexa	MFLUCC 12-0270 *	Unidentified tree	China	JX399008	JX399039	JX399072	(Maharachchikumbura et al. 2012)
P. intermedia	MFLUCC 12-0259 *	Unidentified tree	China	JX398993	JX399028	JX399059	(Maharachchikumbura et al. 2012)
P. italiana	MFLU 14-0214 *	Cupressus glabra	Italy	KP781878	KP781882	KP781881	(Liu et al. 2015)
P. jesteri	CBS 109350 *	Fragraea bodenii	Papua New Guinea	KM199380	KM199468	KM199554	(MaharachchikumburaHyde et al. 2014)
P. jiangxiensis	LC4242	Eurya sp.	China	KX895035	KX895327	KX895213	(Liu et al. 2017b)
P. jiangxiensis	LC4399 *	Camellia sp.	China	KX895009	KX895341	KX895227	(Liu et al. 2017b)
P. jinchanghensis	LC6636 *	Camellia sinensis	China	KX895028	KX895361	KX895247	(Liu et al. 2017b)
P. jinchanghensis	LC8190	Camellia sinensis	China	KY464144	KY464164	KY464154	(Liu et al. 2017b)
P. kaki	KNU-PT-1804 *	Podocarpus macropyllus	China	LC552953	LC552954	LC553555	(Das et al. 2020)
P. kandelicola	NCYU 19-0355 *	Kandelia candel	China	MT560723	MT563100	MT563102	(Hyde et al. 2020)
P. kenyana	CBS 442.67 *	Coffea sp.	Kenya	KM199302	KM199395	KM199502	(MaharachchikumburaHyde et al. 2014)
P. kenyana	LC6633	Camellia sinensis	China	KX895027	KX895360	KX895246	(MaharachchikumburaHyde et al. 2014)
P. kenyana	MFLUCC 20-0143	Magnolia garrettii	Thailand	MW263950	N/A	MW273931	(de Silva et al., 2020)
P. kenyana	CGMCC 3.23557	Olea europaea	China	OP082296	OP235984	OP204798	This study
P. kenyana	UESTCC 22.0035	Olea europaea	China	OP082297	OP235985	OP204799	This study
P. kenyana	HUEST 22.0035	Paeonia suffruticosa	China	N/A	OP235987	OP204801	This study
P. kenyana	HKAS 123214	Camellia oleifera	China	OP082298	OP235986	OP204800	This study
P. kenyana	CGMCC 3.23556	Camellia oleifera	China	OP082299	OP235988	OP204802	This study
P. kenyana	UESTCC 22.0036	Paeonia suffruticosa	China	OP082301	OP235991	OP204805	This study
P. kenyana	UESTCC 22.0037	Paeonia suffruticosa	China	OP082300	OP235989	OP204803	This study
P. knightiae	CBS 111963	Knightia sp.	New Zealand	KM199311	KM199406	KM199495	(MaharachchikumburaHyde et al. 2014)
P. knightiae	CBS 114138 *	Knightia sp.	New Zealand	KM199310	KM199408	KM199497	(MaharachchikumburaHyde et al. 2014)
P. leucadendri	CBS 121417 *	Leucadendron sp.	South Africa	MH553987	MH554654	MH554412	(Liu et al. 2019)
P. licualacola	HGUP 4057 *	Licuala grandis	China	KC492509	KC481683	KC481684	(Geng et al. 2013)
P. linearis	MFLUCC 12-0271 *	Trachelospermum sp.	China	JX398992	JX399027	JX399058	(Maharachchikumbura et al. 2012)
P. longiappendiculata	LC3013 *	Camellia sinensis	China	KX894939	KX895271	KX895156	(Liu et al. 2017b)
P. lushanensis	LC4344 *	Camellia sp.	China	KX895005	KX895337	KX895223	(Liu et al. 2017b)
P. lushanensis	LC8182	Camellia sp.	China	KY464136	KY464156	KY464146	(Liu et al. 2017b)
P. lushanensis	LC8183	Camellia sp.	China	KY464137	KY464157	KY464147	(Liu et al. 2017b)
P. macadamiae	BRIP 63738b *	Macadamia integrifolia	Australia	KX186588	KX186680	KX186621	(Akinsanmi et al. 2017)
P. macadamiae	BRIP 63739a	Macadamia integrifolia	Australia	KX186589	KX186681	KX186622	(Akinsanmi et al. 2017)
P. macadamiae	BRIP 63739b	Macadamia integrifolia	Australia	KX186587	KX186679	KX186620	(Akinsanmi et al. 2017)
P. malayana	CBS 102220 *	Macaranga triloba	Malaysia	KM199306	KM199411	KM199482	(MaharachchikumburaHyde et al. 2014)
P. monochaeta	CBS 144.97 *	Quercus robur	Netherlands	KM199327	KM199386	KM199479	(MaharachchikumburaHyde et al. 2014)
P. monochaeta	CBS 440.83	Taxus baccata	Netherlands	KM199329	KM199387	KM199480	(MaharachchikumburaHyde et al. 2014)
P. nanjingensis	CSUFTCC16 *	Camellia oleifera	China	OK493602	OK562377	OK507972	(LiYang et al. 2021)
P. nanjingensis	CSUFTCC20	Camellia oleifera	China	OK493603	OK562378	OK507973	(LiYang et al. 2021)
P. nanjingensis	CSUFTCC04	Camellia oleifera	China	OK493604	OK562379	OK507974	(LiYang et al. 2021)
P. nanningensis	CSUFTCC10 *	Camellia oleifera	China	OK493596	OK562371	OK507966	(LiYang et al. 2021)
P. nanningensis	CSUFTCC11	Camellia oleifera	China	OK493597	OK562372	OK507967	(LiYang et al. 2021)
P. nanningensis	CSUFTCC12	Camellia oleifera	China	OK493598	OK562373	OK507968	(LiYang et al. 2021)
P. neolitseae	NTUCC 17-011 *	On leaf of Neolitsea villosa	Taiwan	MH809383	MH809387	MH809391	(Ariyawansa et al. 2018)
P. novaehollandiae	CBS 130973 *	Banksia grandis	Australia	KM199337	KM199425	KM199511	(MaharachchikumburaHyde et al. 2014)
P. oryzae	CBS 111522	Telopea sp.	USA	KM199294	KM199394	KM199493	(MaharachchikumburaHyde et al. 2014)
P. oryzae	CBS 171.26	N/A	Italy	KM199304	KM199397	KM199494	(MaharachchikumburaHyde et al. 2014)
P. oryzae	CBS 353.69 *	Oryza sativa	Denmark	KM199299	KM199398	KM199496	(MaharachchikumburaHyde et al. 2014)
P. pallidotheae	MAFF 240993 *	Pieris japonica	Japan	NR111022	LC311584	LC311585	(Watanabe et al. 2010)
P. pandanicola	MFLUCC 16-0255 *	Pandanus sp.	Thailand	MH388361	MH412723	MH388396	(Tibpromma et al. 2018)
P. papuana	CBS 331.96 *	Coastal soil	Papua New Guinea	KM199321	KM199413	KM199491	(MaharachchikumburaHyde et al. 2014)
P. papuana	CBS 887.96	Cocos nucifera	Papua New Guinea	KM199318	KM199415	KM199492	(MaharachchikumburaHyde et al. 2014)
P. parva	CBS 265.37 *	Delonix regia	NA	KM199312	KM199404	KM199508	(MaharachchikumburaHyde et al. 2014)
P. parva	CBS 278.35	Leucothoe fontanesiana	NA	KM199313	KM199405	KM199509	(MaharachchikumburaHyde et al. 2014)
P. photinicola	GZCC 16-0028 *	Photinia serrulata	China	KY092404	KY047663	KY047662	(Chen et al. 2017)
P. pini	MEAN 1092 *	Pinus pinea	Portugal	MT374680	MT374705	MT374693	(Silva et al. 2020)
P. pinicola	KUMCC 19-0183 *	Pinus armandii	China	MN412636	MN417507	MN417509	(Tibpromma et al. 2019)
P. portugalica	CBS 393.48 *	N/A	Portugal	KM199335	KM199422	KM199510	(MaharachchikumburaHyde et al. 2014)
P. portugalica	LC4324	Camellia chekiangoleosa	China	KX895001	KX895333	KX895219	(Liu et al. 2017b)
P. rhizophorae	MFLUCC 17-0416 *	Rhizophora apiculata	Thailand	MK764283	MK764349	MK764327	(Norphanphoun C 2019)
P. rhododendri	IFRDCC 2399 *	Rhododendron sinogrande	China	KC537804	KC537818	KC537811	(Li et al. 2016)
P. rhodomyrtus	HGUP4230 *	Rhodomyrtus tomentosa	China	KF412648	KF412642	KF412645	(Song et al. 2013)
P. rhodomyrtus	LC4458	Camellia sinensis	China	KX895010	KX895342	KX895228	(Liu et al. 2017b)
P. rosea	MFLUCC 12-0258 *	Pinus sp.	China	JX399005	JX399036	JX399069	(Maharachchikumbura et al. 2012)
P. scoparia	CBS 176.25 *	Chamaecyparis sp.	NA	KM199330	KM199393	KM199478	(MaharachchikumburaHyde et al. 2014)
P. sequoiae	MFLUCC 13-0399 *	Sequoia sempervirens	Italy	KX572339	N/A	N/A	(Li et al. 2016)
P. spathulata	CBS 356.86 *	Gevuina avellana	Chile	KM199338	KM199423	KM199513	(MaharachchikumburaHyde et al. 2014)
P. spathuliappendiculata	CBS 144035 *	Phoenix canariensis	Australia	MH554172	MH554845	MH554607	(Liu et al. 2019)
P. telopeae	CBS 114137	Protea sp.	Australia	KM199301	KM199469	KM199559	(MaharachchikumburaHyde et al. 2014)
P. telopeae	CBS 114161 *	Telopea sp.	Australia	KM199296	KM199403	KM199500	(MaharachchikumburaHyde et al. 2014)
P. telopeae	CBS 113606	Telopea sp.	Australia	KM199295	KM199402	KM199498	(MaharachchikumburaHyde et al. 2014)
P. terricola	CBS 141.69 *	Soil	Pacific Islands	MH554004	MH554680	MH554438	(Liu et al. 2019)
P. thailandica	MFLUCC 17-1616 *	Rhizophora apiculata	Thailand	MK764285	MK764351	MK764329	(Norphanphoun C 2019)
P. trachicarpicola	IFRDCC 2403	Podocarpus macrophyllus	China	KC537809	KC537823	KC537816	(Hyde 2013)
P. trachicarpicola	LC4523	Camellia sinensis	China	KX895011	KX895344	KX895230	(Liu et al. 2017b)
P. trachicarpicola	MFLUCC 12-0264	Chrysophyllum sp.	China	JX399004	JX399035	JX399068	(Maharachchikumbura et al. 2012)
P. trachicarpicola	OP068 *	Trachycarpus fortunei	China	JQ845947	JQ845945	JQ845946	(Zhang et al. 2012)
P. unicolor	MFLUCC 12-0276 *	Rhododendron sp.	China	JX398999	JX399030	N/A	(Maharachchikumbura et al. 2012)
P. unicolor	MFLUCC 12-0275	unidentified tree	China	JX398998	JX399029	JX399063	(Maharachchikumbura et al. 2012)
P. verruculosa	MFLUCC 12-0274 *	Rhododendron sp.	China	JX398996	N/A	JX399061	(Maharachchikumbura et al. 2012)
P. yanglingensis	LC4553 *	Camellia sinensis	China	KX895012	KX895345	KX895231	(Liu et al. 2017b)
P. yanglingensis	LC3412	Camellia sinensis	China	KX894980	KX895312	KX895197	(Liu et al. 2017b)
P. yunnanensis	HMAS 96359 *	Podocarpus macrophyllus	China	AY373375	N/A	N/A	(Wei et al. 2013)

## Sheet: Seiridium
Species	Culture accession No	Host/substrate	Location	GenBank accession					Ref.
				LSU	ITS	rpb2	tef1-α	tub2
Neopestalotiopsis protearum	CBS 114178 *	Leucospermum cuneiforme cv.“Sunbird”	Zimbabwe	N/A	LT853103	LT853151	LT853201	LT853251	(Tibpromma et al. 2018)
Seiridium aquaticum	MFLUCC 17-0474 *	Unknown	China	MK835802	MK828605	N/A	N/A	N/A	(Luo et al. 2018)
S. camelliae	MFLUCC 12-0647 *	Camellia reticula	China	N/A	JQ683725	N/A	JQ683741	JQ683709	(Maharachchikumbura et al. 2015)
S. cancrinum	CBS 907.85	Cupressus lustinaca	South Africa	N/A	LT853090	LT853138	LT853187	LT853237	(Bonthond et al. 2018)
S. cancrinum	IMI 052256 *	Cupressus lustinaca	Kenya	MH554241	LT853089	LT853137	LT853186	LT853236	(Bonthond et al. 2018)
S. cardinale	CBS 910.85	Cupressus sempervirens	South Africa	N/A	LT853065	LT853114	LT853162	LT853212	(Bonthond et al. 2018)
S. cardinale	CBS 523.82	Cupressocyparis sp.	New Zealand	N/A	LT853062	LT853111	LT853159	LT853209	(Bonthond et al. 2018)
S. cardinale	CBS 909.85 *	Cupressus lustinaca	South Africa	N/A	LT853064	LT853113	LT853161	LT853211	(Bonthond et al. 2018)
S. ceratosporum	CGMCC 3.23559	Vernicia fordii	China	OP082278	OP082304	OP204825	OP204808	OP235994	This study
S. ceratosporum	UESTCC 22.0039	Vernicia fordii	China	OP082277	OP082303	OP204824	OP204807	OP235993	This study
S. ceratosporum	UESTCC 22.0040	Vernicia fordii	China	OP082276	OP082302	N/A	OP204806	OP235992	This study
S. ceratosporum	PHSI2001Pathcw07	Vitis vinifera	China	DQ534043	AY687314	N/A	N/A	N/A	(Liu et al. 2007a)
S. chinense	CFCC 53033	Trachycarpus fortunei	China	N/A	MK353160	MK351798	MK351801	MK351804	(Jiang et al. 2019)
S. chinense	CFCC 53032	Trachycarpus fortunei	China	N/A	MK353159	MK351797	MK351800	MK351803	(Jiang et al. 2019)
S. chinense	CFCC 53031*	Trachycarpus fortunei	China	N/A	MK353158	MK351796	MK351799	MK351802	(Jiang et al. 2019)
S. cupressi	CBS 122616	Cupressus sp.	Greece	N/A	LT853082	LT853130	LT853179	LT853229	(Bonthond et al. 2018)
S. cupressi	IMI 052254 *	Cupressus macrocarpa	Kenya	MH554240	LT853083	LT853131	LT853180	LT853230	(Bonthond et al. 2018)
S. eucalypti	CBS 343.97 *	Eucalyptus delegatensis	Australia	MH554251	LT853099	LT853146	LT853196	LT853246	(Bonthond et al. 2018)
S. guangyuanum	CGMCC 3.23561 *	Vernicia fordii	China	OP082279	OP082305	OP204826	OP204809	OP235995	This study
S. guangyuanum	UESTCC 22.0041	Vernicia fordii	China	OP082280	OP082306	OP204827	OP204810	OP235996	This study
S. guangyuanum	UESTCC 22.0042	Vernicia fordii	China	OP082281	OP082307	OP204828	OP204811	OP235997	This study
S. guangyuanum	UESTCC 22.0043	Olea europaea	China	OP082282	OP082308	OP204829	OP204812	OP235998	This study
S. guangyuanum	UESTCC 22.0044	Vernicia fordii	China	OP082283	OP082309	OP204830	OP204813	OP235999	This study
S. guangyuanum	UESTCC 22.0045	Camellia oleifera	China	N/A	OP082310	N/A	OP204814	OP236000	This study
S. guangyuanum	UESTCC 22.0046	Camellia oleifera	China	N/A	OP082311	OP204831	OP204815	OP236001	This study
S. guangyuanum	UESTCC 22.0047	Vernicia fordii	China	OP082284	OP082312	OP204832	OP204816	OP236002	This study
S. italicum	MFLU 16-1315 *	Unknown	Italy	MW240573	MW240643	N/A	N/A	N/A	(Samarakoon et al. 2022)
S. kartense	CBS 142629 *	Eucalyptus cladocalyx	australia	N/A	LT853100	LT853147	LT853197	LT853247	(Liu et al. 2019)
S. kenyanum	CBS 228.55	Juniperus procera	Kenya	MH554242	NR160579	N/A	N/A	N/A	(Liu et al. 2019)
S. marginatum	CBS 140403 *	Rosa canina	France	MH554223	KT949914	LT853149	LT853199	LT853249	(Jaklitsch et al. 2016)
S. neocupressi	CBS 142626	Cupressus sempervirens	Italy	N/A	LT853080	LT853128	LT853177	LT853227	(Liu et al. 2019)
S. neocupressi	CBS 142625 *	Cupressus sempervirens	Italy	MH554329	LT853079	LT853127	LT853176	LT853226	(Liu et al. 2019)
S. oleae	CGMCC 3.23558 *	Olea europaea	China	OP082285	OP082313	OP204833	OP204817	OP236003	This study
S. oleae	UESTCC 22.0051	Olea europaea	China	OP082286	OP082314	OP204834	OP204818		This study
S. papillatum	CBS 340.97 *	Eucalyptus delegatensis	Australia	DQ414531	LT853102	LT853150	LT853200	LT853250	(Bonthond et al. 2018)
S. pezizoides	CBS 145115	Vitis vinifera	Italy	N/A	MK079342	MK058475	MK058480	MK058485	(Marin-Felix et al. 2019)
S. phylicae	CPC 19962	Phylica arborea	Tristan da Cunha	NG042759	LT853092	LT853140	LT853189	N/A	(Bonthond et al. 2018)
S. phylicae	CBS 133587 *	Phylica arborea	Tristan da Cunha	KC005808	LT853091	LT853139	LT853188	N/A	(Bonthond et al. 2018)
S. podocarpi	CBS 137995 *	Podocarpus latifolus	South Africa	MH878132	LT853101	LT853148	LT853198	LT853248	(Crous et al. 2014)
S. pseudocardinale	CBS 122613	Cupressus sp.	Portugal	MH554206	LT853096	LT853143	LT853193	LT853243	(Bonthond et al. 2018)
S. pseudocardinale	MFLUCC 13-0525 *	Cupressus arizonica	Italy	KU848209	KU848210	N/A	N/A	N/A	(Wijayawardene et al. 2016)
S. rosarum	MFLUCC 17-0654*	Rosa sp.	Italy	MG829072	MG828961	N/A	N/A	N/A	(Wanasinghe et al. 2018)
S. rosarum	CGMCC 3.23562	Paeonia suffruticosa		OP082287	OP082315	OP204835	OP204819	OP236004	This study
S. rosarum	UESTCC 22.0048	Paeonia suffruticosa		N/A	OP082316	N/A	OP204820	OP236005	This study
S. spyridicola	CBS 142628 *	Spyridium globosum	Australia	N/A	LT853095	LT853142	LT853192	LT853242	(Liu et al. 2019)
S. syzygii	CBS 147078	Syzygium cordatum	South Africa	MZ064501	NR173055	N/A	MZ078231	MZ078271	(Crous et al. 2021)
S. unicorne	CBS 120306	Cupressus sempervirens	South Africa	NA	LT853087	LT853135	LT853184	LT853234	(Bonthond et al. 2018)
S. unicorne	CBS 538.82 *	Cryptomeria japonica	New Zealand	MH554269	LT853088	LT853136	LT853185	LT853235	(Bonthond et al. 2018)
S. venetum	MFLU 14-0265 *	Cornus mas	Italy	N/A	KT438836	N/A	N/A	KT438837	(Maharachchikumbura et al. 2015)
S. vernicola	UESTCC 22.0049	Sapium sebiferum	China	OP082288	OP082317	OP204836	OP204821	OP236006	This study
S. vernicola	UESTCC 22.0050	Sapium sebiferum	China	OP082289	OP082318	OP204837	OP204822	OP236007	This study
S. vernicola	CGMCC 3.23560 *	Vernicia fordii	China	OP082290	OP082319	OP204838	OP204823	OP236008	This study

## Sheet: New isolates from this study
Species	Culture accession No	Host/Substrate	Location		GenBank accession
				LSU	ITS	rpb2	tef1-α	tub2
Neopestalotiopsis paeonia-suffruticosa	CGMCC3.23554 *	Paeonia suffruticosa	China	N/A	OP082292	N/A	OP204794	OP235980
N. paeonia-suffruticosa	UESTCC 22.0033	Paeonia suffruticosa	China	N/A	OP082293	N/A	OP204795	OP235981
N. terricola	CGMCC3.23553 *	Paeonia suffruticosa	China	N/A	OP082294	N/A	OP204796	OP235982
N. terricola	UESTCC 22.0034	Paeonia suffruticosa	China	N/A	OP082295	N/A	OP204797	OP235983
Pestalotiopsis kenyana	CGMCC3.23557	Olea europaea	China	N/A	OP082296	N/A	OP204798	OP235984
P. kenyana	UESTCC 22.0035	Olea europaea	China	N/A	OP082297	N/A	OP204799	OP235985
P. kenyana	HUEST: 22.0035	Paeonia suffruticosa	China	N/A	N/A	N/A	OP204801	OP235987
P. kenyana	HKAS 123214	Camellia oleifera	China	N/A	OP082298	N/A	OP204800	OP235986
P. kenyana	CGMCC3.23556	Camellia oleifera	China	N/A	OP082299	N/A	OP204802	OP235988
P. kenyana	UESTCC 22.0036	Paeonia suffruticosa	China	N/A	OP082301	N/A	OP204805	OP235991
P. kenyana	UESTCC 22.0037	Paeonia suffruticosa	China	N/A	OP082300	N/A	OP204803	OP235989
Seiridium ceratosporum	CGMCC3.23559	Vernicia fordii	China	OP082278	OP082304	OP204825	OP204808	OP235994
S. ceratosporum	UESTCC 22.0039	Vernicia fordii	China	OP082277	OP082303	OP204824	OP204807	OP235993
S. ceratosporum	UESTCC 22.0040	Vernicia fordii	China	OP082276	OP082302	N/A	OP204806	OP235992
S. guangyuanum	CGMCC3.23561 *	Vernicia fordii	China	OP082279	OP082305	OP204826	OP204809	OP235995
S. guangyuanum	UESTCC 22.0041	Vernicia fordii	China	OP082280	OP082306	OP204827	OP204810	OP235996
S. guangyuanum	UESTCC 22.0042	Vernicia fordii	China	OP082281	OP082307	OP204828	OP204811	OP235997
S. guangyuanum	UESTCC 22.0043	Olea europaea	China	OP082282	OP082308	OP204829	OP204812	OP235998
S. guangyuanum	UESTCC 22.0044	Vernicia fordii	China	OP082283	OP082309	OP204830	OP204813	OP235999
S. guangyuanum	UESTCC 22.0045	Camellia oleifera	China	N/A	OP082310	N/A	OP204814	OP236000
S. guangyuanum	UESTCC 22.0046	Camellia oleifera	China	N/A	OP082311	OP204831	OP204815	OP236001
S. guangyuanum	UESTCC 22.0047	Vernicia fordii	China	OP082284	OP082312	OP204832	OP204816	OP236002
S. oleae	CGMCC3.23558 *	Olea europaea	China	OP082285	OP082313	OP204833	OP204817	OP236003
S. oleae	UESTCC 22.0051	Olea europaea	China	OP082286	OP082314	OP204834	OP204818	N/A
S. rosarum	CGMCC3.23562	Paeonia suffruticosa	China	OP082287	OP082315	OP204835	OP204819	OP236004
S. rosarum	UESTCC 22.0048	Paeonia suffruticosa	China	N/A	OP082316	N/A	OP204820	OP236005
S. vernicola	UESTCC 22.0049	Sapium sebiferum	China	OP082288	OP082317	OP204836	OP204821	OP236006
S. vernicola	UESTCC 22.0050	Sapium sebiferum	China	OP082289	OP082318	OP204837	OP204822	OP236007
S. vernicola	CGMCC3.23560 *	Vernicia fordii	China	OP082290	OP082319	OP204838	OP204823	OP236008
